# Supplementary material for: New Coleoptera records from New Brunswick, Canada: Histeridae
Source: Zookeys. 2012 Apr 4;(179):11–26. doi: 10.3897/zookeys.179.2493 (PMC3337049; doi:10.3897/zookeys.179.2493)
Supplement: XML Treatment for Euspilotus rossi [file zookeys.179.2493-treatment2.xml]

<!DOCTYPE tp:taxon-treatment
  PUBLIC "-//TaxonX//DTD Taxonomic Treatment Publishing DTD v0 20100105//EN" "tax-treatment-NSO.dtd">
<tp:taxon-treatment xmlns:tp="http://www.plazi.org/taxpub"><tp:treatment-meta><mixed-citation publication-type="journal"><person-group><name><surname>Webster</surname><given-names>Reginald P.</given-names></name><name><surname>Makepeace</surname><given-names>Scott</given-names></name><name><surname>DeMerchant</surname><given-names>Ian</given-names></name><name><surname>Sweeney</surname><given-names>Jon D.</given-names></name></person-group><article-title>New Coleoptera records from New Brunswick, Canada: Histeridae</article-title><source>Zookeys</source><day>4</day><month>4</month><year>2012</year><volume>2012</volume><issue>179</issue><fpage>11</fpage><lpage>26</lpage><pub-id pub-id-type="doi">10.3897/zookeys.179.2493</pub-id></mixed-citation></tp:treatment-meta><tp:nomenclature><tp:taxon-name>
                            <tp:taxon-name-part taxon-name-part-type="genus">Euspilotus</tp:taxon-name-part>
                            <tp:taxon-name-part taxon-name-part-type="species">rossi</tp:taxon-name-part>
                        <object-id xmlns:xlink="http://www.w3.org/1999/xlink" xlink:type="simple">http://species-id.net/wiki/Euspilotus_rossi</object-id>
								</tp:taxon-name><tp:taxon-authority>(Wenzel, 1939)**</tp:taxon-authority><xref ref-type="fig" rid="F2">Map 2</xref></tp:nomenclature><tp:treatment-sec sec-type="Material examined"><title>Material examined. </title><p><bold>New Brunswick, Queens Co.</bold>, Rees near Grand Lake, <named-content xmlns:xlink="http://www.w3.org/1999/xlink" content-type="dwc:verbatimCoordinates" xlink:type="simple">46.0016°N, 65.9466°W</named-content>, 29.V.2007, S. Makepeace &amp; R. Webster, in barred owl nest in an artificial nest box (2, CNC, RWC).</p><fig id="F2" position="float" orientation="portrait"><label>Map 2.</label><caption><p>Collection localities in New Brunswick, Canada of <italic><tp:taxon-name>Euspilotus rossi</tp:taxon-name></italic>.</p></caption><graphic xmlns:xlink="http://www.w3.org/1999/xlink" xlink:href="ZooKeys-179-011-g002.jpg" position="float" orientation="portrait" xlink:type="simple"/></fig></tp:treatment-sec><tp:treatment-sec sec-type="Collection and habitat data"><title>Collection and habitat data</title><p><bold>.</bold> This species was reported from flicker (<italic><tp:taxon-name>Colaptes auratus</tp:taxon-name></italic> L.) nests by <xref ref-type="bibr" rid="B5">Kovarik and Caterino (2001)</xref>. The specimens from New Brunswick were found in nest material of a barred owl nest with chicks. <italic><tp:taxon-name>Euspilotus rossi</tp:taxon-name></italic> was found in only one of 23 barred owl nests sampled (Webster and Makepeace, unpublished data), suggesting that this is not the usual habitat for this species. The two adults were collected in late May.</p></tp:treatment-sec><tp:treatment-sec sec-type="Distribution"><title>Distribution in Canada and Alaska.</title><p>ON, QC, <bold>NB</bold> (<xref ref-type="bibr" rid="B3">Bousquet and Laplante 2006</xref>). Only a few specimens of this rare species are known from Canada (<xref ref-type="bibr" rid="B3">Bousquet and Laplante 2006</xref>).</p></tp:treatment-sec><ref-list><ref id="B5"><mixed-citation xmlns:xlink="http://www.w3.org/1999/xlink" xlink:type="simple"><person-group><name name-style="western"><surname>Kovarik</surname><given-names>PW</given-names></name><name name-style="western"><surname>Caterino</surname><given-names>MS</given-names></name></person-group> (<year>2001</year>)<source> Family 15, Histeridae Gyllenhal, 1808. [pp. 212–227] In: Arnett RH Jr, Thomas MC (Eds) American Beetles, Volume 1. Archostemata, Myxophaga, Adephaga, Polyphaga: Staphyliniformia. CRC Press, Boca Raton, Florida, xv + 443 pp.</source></mixed-citation></ref><ref id="B3"><mixed-citation xmlns:xlink="http://www.w3.org/1999/xlink" xlink:type="simple"><person-group><name name-style="western"><surname>Bousquet</surname><given-names>Y</given-names></name><name name-style="western"><surname>Laplante</surname><given-names>S</given-names></name></person-group> (<year>2006</year>)<source> Coleoptera Histeridae: The Insects and Arachnids of Canada, part 24.</source><publisher-name>NRC Research Press</publisher-name>, <publisher-loc>Ottawa</publisher-loc>, <lpage>485</lpage> pp.</mixed-citation></ref></ref-list></tp:taxon-treatment>
