# Supplementary material for: New Coleoptera records from New Brunswick, Canada: Histeridae
Source: Zookeys. 2012 Apr 4;(179):11–26. doi: 10.3897/zookeys.179.2493 (PMC3337049; doi:10.3897/zookeys.179.2493)
Supplement: XML Treatment for Gnathoncus barbatus [file zookeys.179.2493-treatment3.xml]

<!DOCTYPE tp:taxon-treatment
  PUBLIC "-//TaxonX//DTD Taxonomic Treatment Publishing DTD v0 20100105//EN" "tax-treatment-NSO.dtd">
<tp:taxon-treatment xmlns:tp="http://www.plazi.org/taxpub"><tp:treatment-meta><mixed-citation publication-type="journal"><person-group><name><surname>Webster</surname><given-names>Reginald P.</given-names></name><name><surname>Makepeace</surname><given-names>Scott</given-names></name><name><surname>DeMerchant</surname><given-names>Ian</given-names></name><name><surname>Sweeney</surname><given-names>Jon D.</given-names></name></person-group><article-title>New Coleoptera records from New Brunswick, Canada: Histeridae</article-title><source>Zookeys</source><day>4</day><month>4</month><year>2012</year><volume>2012</volume><issue>179</issue><fpage>11</fpage><lpage>26</lpage><pub-id pub-id-type="doi">10.3897/zookeys.179.2493</pub-id></mixed-citation></tp:treatment-meta><tp:nomenclature><tp:taxon-name>
                            <tp:taxon-name-part taxon-name-part-type="genus">Gnathoncus</tp:taxon-name-part>
                            <tp:taxon-name-part taxon-name-part-type="species">barbatus</tp:taxon-name-part>
                        <object-id xmlns:xlink="http://www.w3.org/1999/xlink" xlink:type="simple">http://species-id.net/wiki/Gnathoncus_barbatus</object-id>
								</tp:taxon-name><tp:taxon-authority>Bousquet &amp; Laplante, 1999</tp:taxon-authority><xref ref-type="fig" rid="F3">Map 3</xref></tp:nomenclature><tp:treatment-sec sec-type="Material examined"><title>Material examined. </title><p><bold>New Brunswick, Carleton Co.,</bold> Benton, <named-content xmlns:xlink="http://www.w3.org/1999/xlink" content-type="dwc:verbatimCoordinates" xlink:type="simple">45.9961°N, 67.5864°W</named-content>, 24.V.2007, Makepeace &amp; R. Webster, in barred owl nest in natural tree cavity (1, RWC). <bold>Queens Co.,</bold> Pleasant Villa, <named-content xmlns:xlink="http://www.w3.org/1999/xlink" content-type="dwc:verbatimCoordinates" xlink:type="simple">45.7023°N, 66.1732°W</named-content>, 15.VI.2007, S. Makepeace &amp; R. Webster, in barred owl nest in natural tree cavity (4, RWC, NBM); McAlpines near Upper Hampstead Rd., <named-content xmlns:xlink="http://www.w3.org/1999/xlink" content-type="dwc:verbatimCoordinates" xlink:type="simple">45.7250°N, 66.1200°W</named-content>, 3.VI.2007, S. Makepeace &amp; R. Webster, in barred owl nest in natural tree cavity (4, RWC, NBM); Rees, near Grand Lake, <named-content xmlns:xlink="http://www.w3.org/1999/xlink" content-type="dwc:verbatimCoordinates" xlink:type="simple">46.0016°N, 65.9466°W</named-content>, 29.V.2007, S. Makepeace &amp; R. Webster, in nest contents of barred owl in an artificial nest box (8, NBM). <bold>Sunbury Co.</bold>, Noonan, <named-content xmlns:xlink="http://www.w3.org/1999/xlink" content-type="dwc:verbatimCoordinates" xlink:type="simple">45.9923°N, 66.4099°W</named-content>, 2.VI.2007, S. Makepeace &amp; R. Webster, in barred owl from tree hole 7 m high in red maple, damp organic material with small bones (1, NBM);Acadia Research Forest, <named-content xmlns:xlink="http://www.w3.org/1999/xlink" content-type="dwc:verbatimCoordinates" xlink:type="simple">45.9866°N, 66.3841°W</named-content>, 2–9.VI.2009, R. Webster &amp; M.-A. Giguère, mature (100 year-old) red spruce forest with scattered red maple and balsam fir, Lindgren funnel trap (1, AFC). <bold>Westmorland Co.</bold>, Sackville near Ogden Mill, <named-content xmlns:xlink="http://www.w3.org/1999/xlink" content-type="dwc:verbatimCoordinates" xlink:type="simple">45.9216°N, 64.3893°W</named-content>, 12.V.2006, S. Makepeace &amp; R. Webster, in great horned owl nest (2, RWC, NBM). <bold>York Co.</bold>, Charters Settlement, <named-content xmlns:xlink="http://www.w3.org/1999/xlink" content-type="dwc:verbatimCoordinates" xlink:type="simple">45.8428°N, 66.7278°W</named-content>, in decayed mushrooms, 16.IX.2004, R. P. Webster (1, RWC); Keswick Ridge, <named-content xmlns:xlink="http://www.w3.org/1999/xlink" content-type="dwc:verbatimCoordinates" xlink:type="simple">46.0040°N, 66.8776°W</named-content>, 23.V.2006, S. Makepeace &amp; R. Webster, in barred owl nest in natural tree cavity (2, RWC, NBM); Pokiok Settlement (String Bog), <named-content xmlns:xlink="http://www.w3.org/1999/xlink" content-type="dwc:verbatimCoordinates" xlink:type="simple">45.9101°N, 67.1235°W</named-content>, 26.VI.2007, S. Makepeace &amp; R. Webster, in barred owl nest in natural tree cavity (1, RWC); Marysville, <named-content xmlns:xlink="http://www.w3.org/1999/xlink" content-type="dwc:verbatimCoordinates" xlink:type="simple">45.9750°N, 66.5700°W</named-content>, 22.VI.2007, S. Makepeace &amp; R. Webster, in barred owl nest, with dry organic material and remains of squirrel, birds, and insect parts (4, RWC, NBM).</p><fig id="F3" position="float" orientation="portrait"><label>Map 3.</label><caption><p>Collection localities in New Brunswick, Canada of <italic><tp:taxon-name>Gnathoncus barbatus</tp:taxon-name></italic>.</p></caption><graphic xmlns:xlink="http://www.w3.org/1999/xlink" xlink:href="ZooKeys-179-011-g003.jpg" position="float" orientation="portrait" xlink:type="simple"/></fig></tp:treatment-sec><tp:treatment-sec sec-type="Collection and habitat data"><title>Collection and habitat data.</title><p>Little information was previously known about the habitat and biology of this species. <xref ref-type="bibr" rid="B3">Bousquet and Laplante (2006)</xref> reported one specimen from porcupine (<italic><tp:taxon-name>Erethizon dorsatum</tp:taxon-name></italic> (L.)) dung piled in a cavity at the base of an old sugar maple (<italic><tp:taxon-name>Acer saccharum</tp:taxon-name></italic> Marsh.). Most specimens from New Brunswick were collected from nest material of barred owl nests (most with chicks) in natural cavities in trees or in artificial nest boxes. Others were collected from a great horned owl <!--PageBreak-->(<italic><tp:taxon-name>Bubo virginianus</tp:taxon-name></italic> Gmelin) nest, decaying mushrooms, and a Lindgren funnel trap. This species is probably associated with birds and possibly mammals that nest in tree cavities. The nest contents of the barred owls and great horned owl contained decaying animal remains, and often many <tp:taxon-name>Diptera</tp:taxon-name> larvae were present on which the predaceous histerid adults and larvae were probably feeding. Adults were collected during May, June, and September.</p></tp:treatment-sec><tp:treatment-sec sec-type="Distribution"><title>Distribution in Canada and Alaska.</title><p>BC, AB, ON, QC, <bold>NB</bold>, NS (<xref ref-type="bibr" rid="B3">Bousquet and Laplante 2006</xref>).</p></tp:treatment-sec><ref-list><ref id="B3"><mixed-citation xmlns:xlink="http://www.w3.org/1999/xlink" xlink:type="simple"><person-group><name name-style="western"><surname>Bousquet</surname><given-names>Y</given-names></name><name name-style="western"><surname>Laplante</surname><given-names>S</given-names></name></person-group> (<year>2006</year>)<source> Coleoptera Histeridae: The Insects and Arachnids of Canada, part 24.</source><publisher-name>NRC Research Press</publisher-name>, <publisher-loc>Ottawa</publisher-loc>, <lpage>485</lpage> pp.</mixed-citation></ref></ref-list></tp:taxon-treatment>
