# Supplementary material for: New Coleoptera records from New Brunswick, Canada: Histeridae
Source: Zookeys. 2012 Apr 4;(179):11–26. doi: 10.3897/zookeys.179.2493 (PMC3337049; doi:10.3897/zookeys.179.2493)
Supplement: XML Treatment for Dendrophilus kiteleyi [file zookeys.179.2493-treatment6.xml]

<!DOCTYPE tp:taxon-treatment
  PUBLIC "-//TaxonX//DTD Taxonomic Treatment Publishing DTD v0 20100105//EN" "tax-treatment-NSO.dtd">
<tp:taxon-treatment xmlns:tp="http://www.plazi.org/taxpub"><tp:treatment-meta><mixed-citation publication-type="journal"><person-group><name><surname>Webster</surname><given-names>Reginald P.</given-names></name><name><surname>Makepeace</surname><given-names>Scott</given-names></name><name><surname>DeMerchant</surname><given-names>Ian</given-names></name><name><surname>Sweeney</surname><given-names>Jon D.</given-names></name></person-group><article-title>New Coleoptera records from New Brunswick, Canada: Histeridae</article-title><source>Zookeys</source><day>4</day><month>4</month><year>2012</year><volume>2012</volume><issue>179</issue><fpage>11</fpage><lpage>26</lpage><pub-id pub-id-type="doi">10.3897/zookeys.179.2493</pub-id></mixed-citation></tp:treatment-meta><tp:nomenclature><tp:taxon-name>
                            <tp:taxon-name-part taxon-name-part-type="genus">Dendrophilus</tp:taxon-name-part>
                            <tp:taxon-name-part taxon-name-part-type="species">kiteleyi</tp:taxon-name-part>
                        <object-id xmlns:xlink="http://www.w3.org/1999/xlink" xlink:type="simple">http://species-id.net/wiki/Dendrophilus_kiteleyi</object-id>
								</tp:taxon-name><tp:taxon-authority>Bousquet &amp; Laplante, 1999**</tp:taxon-authority><xref ref-type="fig" rid="F6">Map 6</xref></tp:nomenclature><tp:treatment-sec sec-type="Material examined"><title>Material examined. </title><p><bold>New Brunswick, Kings Co.</bold>, near Quarries, <named-content xmlns:xlink="http://www.w3.org/1999/xlink" content-type="dwc:verbatimCoordinates" xlink:type="simple">45.6005°N, 66.0500°W</named-content>, 25.IX.2005, S. Makepeace &amp; R. Webster, in barred owl nest in nest box on red maple, dry litter (1, RWC). <bold>Queens Co.</bold>, Central Hampstead, <named-content xmlns:xlink="http://www.w3.org/1999/xlink" content-type="dwc:verbatimCoordinates" xlink:type="simple">45.6575°N, 66.1412°W</named-content>, 13.VII.2006, S. Makepeace &amp; R. Webster, hardwood ridge, in nest of barred owl in tree hole (3, RWC, NBM); Elm Hill, <named-content xmlns:xlink="http://www.w3.org/1999/xlink" content-type="dwc:verbatimCoordinates" xlink:type="simple">45.7140°N, 66.1315°W</named-content>, 27.VI.2007, S. Makepeace &amp; R. Webster, in barred owl nest in tree hole in red oak, damp (urine smell) organic material with feathers, fur and small bones (1, RWC); Pleasant Villa, <named-content xmlns:xlink="http://www.w3.org/1999/xlink" content-type="dwc:verbatimCoordinates" xlink:type="simple">45.7023°N, 66.1732°W</named-content>, 15.VI.2007, S. Makepeace &amp; R. Webster, in barred owl nest in natural tree cavity (1, RWC); McAlpines near Upper Hampstead Rd., <named-content xmlns:xlink="http://www.w3.org/1999/xlink" content-type="dwc:verbatimCoordinates" xlink:type="simple">45.7250°N, 66.1200°W</named-content>, 3.VI.2007, S. Makepeace &amp; R. Webster, in barred owl nest in natural tree cavity (4, RWC, NBM); Rees near Grand Lake, <named-content xmlns:xlink="http://www.w3.org/1999/xlink" content-type="dwc:verbatimCoordinates" xlink:type="simple">46.0016°N, 65.9466°W</named-content>, 29.V.2007, S. Makepeace &amp; R. Webster, in nest contents of barred owl in artificial nest box (1, RWC). <bold>York Co.,</bold> Marysville, <named-content xmlns:xlink="http://www.w3.org/1999/xlink" content-type="dwc:verbatimCoordinates" xlink:type="simple">45.9750°N, 66.5700°W</named-content>, 22.VI.2007, S. Makepeace &amp; R. Webster, in barred owl nest, with dry organic material and remains of squirrel, birds, and insect parts (1, RWC).</p><fig id="F6" position="float" orientation="portrait"><label>Map 6.</label><caption><p>Collection localities in New Brunswick, Canada of <italic><tp:taxon-name>Dendrophilus kiteleyi</tp:taxon-name></italic>.</p></caption><graphic xmlns:xlink="http://www.w3.org/1999/xlink" xlink:href="ZooKeys-179-011-g006.jpg" position="float" orientation="portrait" xlink:type="simple"/></fig></tp:treatment-sec><tp:treatment-sec sec-type="Collection and habitat data"><title>Collection and habitat data.</title><p>Most specimens of <italic><tp:taxon-name>Dendrophilus kiteleyi</tp:taxon-name></italic> were found in tree cavities in deciduous trees (<xref ref-type="bibr" rid="B3">Bousquet and Laplante 2006</xref>). All specimens from New Brunswick were collected from nest material from barred owl nests (most with chicks) in natural cavities in trees or in artificial nest boxes. Adults were collected during late May, June, July, and September.</p></tp:treatment-sec><tp:treatment-sec sec-type="Distribution"><title>Distribution in Canada and Alaska.</title><p>AB, MB, ON, QC, <bold>NB</bold> (<xref ref-type="bibr" rid="B3">Bousquet and Laplante 2006</xref>).</p></tp:treatment-sec><ref-list><ref id="B3"><mixed-citation xmlns:xlink="http://www.w3.org/1999/xlink" xlink:type="simple"><person-group><name name-style="western"><surname>Bousquet</surname><given-names>Y</given-names></name><name name-style="western"><surname>Laplante</surname><given-names>S</given-names></name></person-group> (<year>2006</year>)<source> Coleoptera Histeridae: The Insects and Arachnids of Canada, part 24.</source><publisher-name>NRC Research Press</publisher-name>, <publisher-loc>Ottawa</publisher-loc>, <lpage>485</lpage> pp.</mixed-citation></ref></ref-list></tp:taxon-treatment>
