# Supplementary material for: New Coleoptera records from New Brunswick, Canada: Histeridae
Source: Zookeys. 2012 Apr 4;(179):11–26. doi: 10.3897/zookeys.179.2493 (PMC3337049; doi:10.3897/zookeys.179.2493)
Supplement: XML Treatment for Platysoma deficiens [file zookeys.179.2493-treatment9.xml]

<!DOCTYPE tp:taxon-treatment
  PUBLIC "-//TaxonX//DTD Taxonomic Treatment Publishing DTD v0 20100105//EN" "tax-treatment-NSO.dtd">
<tp:taxon-treatment xmlns:tp="http://www.plazi.org/taxpub"><tp:treatment-meta><mixed-citation publication-type="journal"><person-group><name><surname>Webster</surname><given-names>Reginald P.</given-names></name><name><surname>Makepeace</surname><given-names>Scott</given-names></name><name><surname>DeMerchant</surname><given-names>Ian</given-names></name><name><surname>Sweeney</surname><given-names>Jon D.</given-names></name></person-group><article-title>New Coleoptera records from New Brunswick, Canada: Histeridae</article-title><source>Zookeys</source><day>4</day><month>4</month><year>2012</year><volume>2012</volume><issue>179</issue><fpage>11</fpage><lpage>26</lpage><pub-id pub-id-type="doi">10.3897/zookeys.179.2493</pub-id></mixed-citation></tp:treatment-meta><tp:nomenclature><tp:taxon-name>
                            <tp:taxon-name-part taxon-name-part-type="genus">Platysoma</tp:taxon-name-part>
                            <tp:taxon-name-part taxon-name-part-type="species">deficiens</tp:taxon-name-part>
                        <object-id xmlns:xlink="http://www.w3.org/1999/xlink" xlink:type="simple">http://species-id.net/wiki/Platysoma_deficiens</object-id>
								</tp:taxon-name><tp:taxon-authority>(Casey, 1924)</tp:taxon-authority><xref ref-type="fig" rid="F9">Map 9</xref></tp:nomenclature><tp:treatment-sec sec-type="Material examined"><title>Material examined. </title><p><bold>New Brunswick, Charlotte Co.</bold>, Oak Bay, 6.VII.1928, L. J. Simpson, from <italic><tp:taxon-name>Ips pini</tp:taxon-name></italic> tunnels (1, AFC). <bold>Sunbury Co.</bold>, Acadia Research Forest, <named-content xmlns:xlink="http://www.w3.org/1999/xlink" content-type="dwc:verbatimCoordinates" xlink:type="simple">45.9866°N, 66.3841°W</named-content>, 18–24.VI.2009, 24-30.VI.2009, 18-31.VIII.2009, R. Webster &amp; M.-A. Giguère, mature (110 year-old) red spruce forest with scattered red maple and balsam fir, Lindgren funnel traps (3, AFC, RWC). <bold>York Co.</bold>, Taymouth, 29.VI.1929 (no collector given) (1, AFC); Fredericton, 22.VI.1929, L. J. Simpson, (1, AFC); 15 km W of Tracy off Rt. 645, <named-content xmlns:xlink="http://www.w3.org/1999/xlink" content-type="dwc:verbatimCoordinates" xlink:type="simple">45.6848°N, 66.8821°W</named-content>, 21-28.VI.2009, 7-14.VII.2009, 4-11.VIII.2009, 11-18.VIII.2009, R. Webster &amp; M.-A. Giguère, old red pine forest, Lindgren funnel traps (4, AFC, RWC); same locality data but 6.VI.2009, R. Webster &amp; M.-A. Giguère, old red pine forest, under bark scales of recently fallen red pine (4, RWC); 14 km WSW of Tracy, S of Rt. 645, <named-content xmlns:xlink="http://www.w3.org/1999/xlink" content-type="dwc:verbatimCoordinates" xlink:type="simple">45.6741°N, 66.8661°W</named-content>, 10-26.V.2010, R. Webster &amp; C. MacKay, old mixed forest with red and white spruce, red and white pine, balsam fir, eastern white cedar, red maple, and <italic><tp:taxon-name>Populus</tp:taxon-name></italic> sp., Lindgren funnel traps (6, AFC).</p><fig id="F9" position="float" orientation="portrait"><label>Map 9.</label><caption><p>Collection localities in New Brunswick, Canada of <italic><tp:taxon-name>Platysoma deficiens</tp:taxon-name></italic>.</p></caption><graphic xmlns:xlink="http://www.w3.org/1999/xlink" xlink:href="ZooKeys-179-011-g009.jpg" position="float" orientation="portrait" xlink:type="simple"/></fig></tp:treatment-sec><tp:treatment-sec sec-type="Collection and habitat data"><title>Collection and habitat data.</title><p>This species is found under bark of dead pines (<italic><tp:taxon-name>Pinus</tp:taxon-name></italic> spp.), spruce (<italic><tp:taxon-name>Picea</tp:taxon-name></italic> spp.), and larches (<italic><tp:taxon-name>Larix</tp:taxon-name></italic> sp.) (<xref ref-type="bibr" rid="B3">Bousquet and Laplante 2006</xref>). In New Brunswick, specimens were collected from <italic><tp:taxon-name>Ips pini</tp:taxon-name></italic> tunnels, from under bark scales of a recently fallen red pine, and in Lindgren funnel traps in a variety of forest types with conifers. Adults were collected during May, June, July, and August.</p></tp:treatment-sec><tp:treatment-sec sec-type="Distribution"><title>Distribution in Canada and Alaska.</title><p>AB, SK, MB, ON, QC, <bold>NB</bold>, NS (<xref ref-type="bibr" rid="B3">Bousquet and Laplante 2006</xref>).</p></tp:treatment-sec><ref-list><ref id="B3"><mixed-citation xmlns:xlink="http://www.w3.org/1999/xlink" xlink:type="simple"><person-group><name name-style="western"><surname>Bousquet</surname><given-names>Y</given-names></name><name name-style="western"><surname>Laplante</surname><given-names>S</given-names></name></person-group> (<year>2006</year>)<source> Coleoptera Histeridae: The Insects and Arachnids of Canada, part 24.</source><publisher-name>NRC Research Press</publisher-name>, <publisher-loc>Ottawa</publisher-loc>, <lpage>485</lpage> pp.</mixed-citation></ref></ref-list></tp:taxon-treatment>
