# Supplementary material for: New Coleoptera records from New Brunswick, Canada: Histeridae
Source: Zookeys. 2012 Apr 4;(179):11–26. doi: 10.3897/zookeys.179.2493 (PMC3337049; doi:10.3897/zookeys.179.2493)
Supplement: XML Treatment for Margarinotus harrisii [file zookeys.179.2493-treatment16.xml]

<!DOCTYPE tp:taxon-treatment
  PUBLIC "-//TaxonX//DTD Taxonomic Treatment Publishing DTD v0 20100105//EN" "tax-treatment-NSO.dtd">
<tp:taxon-treatment xmlns:tp="http://www.plazi.org/taxpub"><tp:treatment-meta><mixed-citation publication-type="journal"><person-group><name><surname>Webster</surname><given-names>Reginald P.</given-names></name><name><surname>Makepeace</surname><given-names>Scott</given-names></name><name><surname>DeMerchant</surname><given-names>Ian</given-names></name><name><surname>Sweeney</surname><given-names>Jon D.</given-names></name></person-group><article-title>New Coleoptera records from New Brunswick, Canada: Histeridae</article-title><source>Zookeys</source><day>4</day><month>4</month><year>2012</year><volume>2012</volume><issue>179</issue><fpage>11</fpage><lpage>26</lpage><pub-id pub-id-type="doi">10.3897/zookeys.179.2493</pub-id></mixed-citation></tp:treatment-meta><tp:nomenclature><tp:taxon-name>
                            <tp:taxon-name-part taxon-name-part-type="genus">Margarinotus</tp:taxon-name-part>
                            <tp:taxon-name-part taxon-name-part-type="species">harrisii</tp:taxon-name-part>
                        <object-id xmlns:xlink="http://www.w3.org/1999/xlink" xlink:type="simple">http://species-id.net/wiki/Margarinotus_harrisii</object-id>
								</tp:taxon-name><tp:taxon-authority>(Kirby, 1837)**</tp:taxon-authority><xref ref-type="fig" rid="F16">Map 16</xref></tp:nomenclature><tp:treatment-sec sec-type="Material examined"><title>Material examined. </title><p><bold>New Brunswick, Charlotte Co.</bold>, 3.0 km NW of Pomeroy Ridge, <named-content xmlns:xlink="http://www.w3.org/1999/xlink" content-type="dwc:verbatimCoordinates" xlink:type="simple">45.3095°N, 67.4343°W</named-content>, 16.VI.2008, R. P. Webster, old growth eastern white cedar swamp, in moss and leaf litter near small vernal pool (1, RWC). <bold>Sunbury Co.</bold>, Acadia Research Forest, <named-content xmlns:xlink="http://www.w3.org/1999/xlink" content-type="dwc:verbatimCoordinates" xlink:type="simple">45.9866°N, 66.3841°W</named-content>, 2-9.VI.2009, R. Webster &amp; M.-A. Giguère, mature (110 year-old) red spruce forest with scattered red maple and balsam fir, Lindgren funnel trap (1, RWC).</p><fig id="F16" position="float" orientation="portrait"><label>Map 16.</label><caption><p>Collection localities in New Brunswick, Canada of <italic><tp:taxon-name>Margarinotus harrisii</tp:taxon-name></italic>.</p></caption><graphic xmlns:xlink="http://www.w3.org/1999/xlink" xlink:href="ZooKeys-179-011-g016.jpg" position="float" orientation="portrait" xlink:type="simple"/></fig></tp:treatment-sec><tp:treatment-sec sec-type="Collection and habitat data"><title>Collection and habitat data.</title><p>One of the New Brunswick specimens was collected in moss and leaf litter near a vernal pond, the other from a Lindgren funnel trap. In Indiana (USA), the species was usually found in cow dung and was frequent under “chunks” on the beach of Lake Michigan (<xref ref-type="bibr" rid="B1">Blatchley 1910</xref>). Adults were collected during June in New Brunswick.</p></tp:treatment-sec><tp:treatment-sec sec-type="Distribution"><title>Distribution in Canada and Alaska.</title><p>BC, AB, SK, MB, ON, QC, <bold>NB</bold> (<xref ref-type="bibr" rid="B3">Bousquet and Laplante 2006</xref>).</p></tp:treatment-sec><ref-list><ref id="B1"><mixed-citation xmlns:xlink="http://www.w3.org/1999/xlink" xlink:type="simple"><person-group><name name-style="western"><surname>Blatchley</surname><given-names>WS</given-names></name></person-group> (<year>1910</year>)<source> An illustrated descriptive catalogue of the Coleoptera or beetles (exclusive of the Rhynchophora) known to occur in Indiana.</source><publisher-name>The Nature Publishing Co.</publisher-name>, <publisher-loc>Indianapolis</publisher-loc>, <lpage>1358</lpage> pp.doi: <ext-link ext-link-type="uri" xlink:href="http://dx.doi.org/10.5962/bhl.title.56580" xlink:type="simple">10.5962/bhl.title.56580</ext-link></mixed-citation></ref><ref id="B3"><mixed-citation xmlns:xlink="http://www.w3.org/1999/xlink" xlink:type="simple"><person-group><name name-style="western"><surname>Bousquet</surname><given-names>Y</given-names></name><name name-style="western"><surname>Laplante</surname><given-names>S</given-names></name></person-group> (<year>2006</year>)<source> Coleoptera Histeridae: The Insects and Arachnids of Canada, part 24.</source><publisher-name>NRC Research Press</publisher-name>, <publisher-loc>Ottawa</publisher-loc>, <lpage>485</lpage> pp.</mixed-citation></ref></ref-list></tp:taxon-treatment>
