# Supplementary material for: New Coleoptera records from New Brunswick, Canada: Histeridae
Source: Zookeys. 2012 Apr 4;(179):11–26. doi: 10.3897/zookeys.179.2493 (PMC3337049; doi:10.3897/zookeys.179.2493)
Supplement: XML Treatment for Margarinotus merdarius [file zookeys.179.2493-treatment17.xml]

<!DOCTYPE tp:taxon-treatment
  PUBLIC "-//TaxonX//DTD Taxonomic Treatment Publishing DTD v0 20100105//EN" "tax-treatment-NSO.dtd">
<tp:taxon-treatment xmlns:tp="http://www.plazi.org/taxpub"><tp:treatment-meta><mixed-citation publication-type="journal"><person-group><name><surname>Webster</surname><given-names>Reginald P.</given-names></name><name><surname>Makepeace</surname><given-names>Scott</given-names></name><name><surname>DeMerchant</surname><given-names>Ian</given-names></name><name><surname>Sweeney</surname><given-names>Jon D.</given-names></name></person-group><article-title>New Coleoptera records from New Brunswick, Canada: Histeridae</article-title><source>Zookeys</source><day>4</day><month>4</month><year>2012</year><volume>2012</volume><issue>179</issue><fpage>11</fpage><lpage>26</lpage><pub-id pub-id-type="doi">10.3897/zookeys.179.2493</pub-id></mixed-citation></tp:treatment-meta><tp:nomenclature><tp:taxon-name>
                            <tp:taxon-name-part taxon-name-part-type="genus">Margarinotus</tp:taxon-name-part>
                            <tp:taxon-name-part taxon-name-part-type="species">merdarius</tp:taxon-name-part>
                        <object-id xmlns:xlink="http://www.w3.org/1999/xlink" xlink:type="simple">http://species-id.net/wiki/Margarinotus_merdarius</object-id>
								</tp:taxon-name><tp:taxon-authority>(Hoffman, 1803)</tp:taxon-authority><xref ref-type="fig" rid="F17">Map 17</xref></tp:nomenclature><tp:treatment-sec sec-type="Material examined"><title>Material examined. </title><p><bold>New Brunswick, Kings Co.</bold>, <italic>ca</italic>. 2 km WSW of Browns Flat, <named-content xmlns:xlink="http://www.w3.org/1999/xlink" content-type="dwc:verbatimCoordinates" xlink:type="simple">45.4667°N, 66.1668°W</named-content>, 8.VII.2009, S. Makepeace &amp; R. Webster, in barred owl nest box, moist organic debris and sawdust with owl pellets, small bones, feathers, with urine smell (1, RWC). <bold>Queens Co.</bold>, Central Hampstead, <named-content xmlns:xlink="http://www.w3.org/1999/xlink" content-type="dwc:verbatimCoordinates" xlink:type="simple">45.6575°N, 66.1412°W</named-content>, 13.VII.2006, S. Makepeace &amp; R. Webster, hardwood ridge, in barred owl nest in tree hole (1, RWC); Elm Hill, <named-content xmlns:xlink="http://www.w3.org/1999/xlink" content-type="dwc:verbatimCoordinates" xlink:type="simple">45.7140°N, 66.1315°W</named-content>, 27.VI.2007, S. Makepeace &amp; R. Webster, in barred owl nest in tree hole in red oak, damp (urine smell) organic material with feathers, fur and small bones (1, RWC); Cumberland Bay, <named-content xmlns:xlink="http://www.w3.org/1999/xlink" content-type="dwc:verbatimCoordinates" xlink:type="simple">46.0000°N, 65.9333°W</named-content>, 28.VI.2009, Makepeace &amp; R. Webster, in barred owl nest, moist leaves and debris with owl pellets, small bones, with urine smell (1, RWC); <italic>ca</italic>. 1.5 km NW of McAlpines, <named-content xmlns:xlink="http://www.w3.org/1999/xlink" content-type="dwc:verbatimCoordinates" xlink:type="simple">45.7333°N, 66.1333°W</named-content>, 8.VII.2009, S. Makepeace &amp; R. Webster, in barred owl nest box, moist organic debris and sawdust with owl pellets, small bones, feathers, with urine smell (2, RWC). <bold>York Co.</bold>, Marysville, <named-content xmlns:xlink="http://www.w3.org/1999/xlink" content-type="dwc:verbatimCoordinates" xlink:type="simple">45.9750°N, 66.5700°W</named-content>, 22.VI.2007, S. Makepeace &amp; R. Webster, nest box contents of barred owl, with dry organic material and remains of squirrel, birds, and insect parts (1, NBM).</p><fig id="F17" position="float" orientation="portrait"><label>Map 17.</label><caption><p>Collection localities in New Brunswick, Canada of <italic><tp:taxon-name>Margarinotus merdarius</tp:taxon-name></italic>.</p></caption><graphic xmlns:xlink="http://www.w3.org/1999/xlink" xlink:href="ZooKeys-179-011-g017.jpg" position="float" orientation="portrait" xlink:type="simple"/></fig></tp:treatment-sec><tp:treatment-sec sec-type="Collection and habitat data"><title>Collection and habitat data.</title><p>In Europe, this species occurs in dung, fungi, compost, and decaying vegetables and in bird nests and henhouses (<xref ref-type="bibr" rid="B7">Vienna 1980</xref>). All specimens of this adventive species from New Brunswick were collected from nest material from barred owl nests (most with chicks) in natural cavities in trees or in artificial nest boxes. Adults were captured during June and July.</p></tp:treatment-sec><tp:treatment-sec sec-type="Distribution"><title>Distribution in Canada and Alaska.</title><p>BC, AB, MB, ON, QC, <bold>NB</bold>, NS (<xref ref-type="bibr" rid="B3">Bousquet and Laplante 2006</xref>).</p></tp:treatment-sec><ref-list><ref id="B7"><mixed-citation xmlns:xlink="http://www.w3.org/1999/xlink" xlink:type="simple"><person-group><name name-style="western"><surname>Vienna</surname><given-names>P</given-names></name></person-group> (<year>1980</year>)<source> Coleoptera Histeridae. Fauna d’Italia, vol. XVI. Calderini, Bologna, ix + 386 pp.</source></mixed-citation></ref><ref id="B3"><mixed-citation xmlns:xlink="http://www.w3.org/1999/xlink" xlink:type="simple"><person-group><name name-style="western"><surname>Bousquet</surname><given-names>Y</given-names></name><name name-style="western"><surname>Laplante</surname><given-names>S</given-names></name></person-group> (<year>2006</year>)<source> Coleoptera Histeridae: The Insects and Arachnids of Canada, part 24.</source><publisher-name>NRC Research Press</publisher-name>, <publisher-loc>Ottawa</publisher-loc>, <lpage>485</lpage> pp.</mixed-citation></ref></ref-list></tp:taxon-treatment>
