# Supplementary material for: New Coleoptera records from New Brunswick, Canada: Histeridae
Source: Zookeys. 2012 Apr 4;(179):11–26. doi: 10.3897/zookeys.179.2493 (PMC3337049; doi:10.3897/zookeys.179.2493)
Supplement: XML Treatment for Margarinotus stygicus [file zookeys.179.2493-treatment18.xml]

<!DOCTYPE tp:taxon-treatment
  PUBLIC "-//TaxonX//DTD Taxonomic Treatment Publishing DTD v0 20100105//EN" "tax-treatment-NSO.dtd">
<tp:taxon-treatment xmlns:tp="http://www.plazi.org/taxpub"><tp:treatment-meta><mixed-citation publication-type="journal"><person-group><name><surname>Webster</surname><given-names>Reginald P.</given-names></name><name><surname>Makepeace</surname><given-names>Scott</given-names></name><name><surname>DeMerchant</surname><given-names>Ian</given-names></name><name><surname>Sweeney</surname><given-names>Jon D.</given-names></name></person-group><article-title>New Coleoptera records from New Brunswick, Canada: Histeridae</article-title><source>Zookeys</source><day>4</day><month>4</month><year>2012</year><volume>2012</volume><issue>179</issue><fpage>11</fpage><lpage>26</lpage><pub-id pub-id-type="doi">10.3897/zookeys.179.2493</pub-id></mixed-citation></tp:treatment-meta><tp:nomenclature><tp:taxon-name>
                            <tp:taxon-name-part taxon-name-part-type="genus">Margarinotus</tp:taxon-name-part>
                            <tp:taxon-name-part taxon-name-part-type="species">stygicus</tp:taxon-name-part>
                        <object-id xmlns:xlink="http://www.w3.org/1999/xlink" xlink:type="simple">http://species-id.net/wiki/Margarinotus_stygicus</object-id>
								</tp:taxon-name><tp:taxon-authority>(J. E. LeConte, 1845)</tp:taxon-authority><xref ref-type="fig" rid="F18">Map 18</xref></tp:nomenclature><tp:treatment-sec sec-type="Material examined"><title>Material examined. </title><p><bold>New Brunswick, York Co.</bold>, Charters Settlement, <named-content xmlns:xlink="http://www.w3.org/1999/xlink" content-type="dwc:verbatimCoordinates" xlink:type="simple">45.8395°N, 66.7391°W</named-content>, 19.VI.2004, R. P. Webster, pitfall trap baited with dog dung (1, RWC).</p><fig id="F18" position="float" orientation="portrait"><label>Map 18.</label><caption><p>Collection localities in New Brunswick, Canada of <italic><tp:taxon-name>Margarinotus stygicus</tp:taxon-name></italic>.</p></caption><graphic xmlns:xlink="http://www.w3.org/1999/xlink" xlink:href="ZooKeys-179-011-g018.jpg" position="float" orientation="portrait" xlink:type="simple"/></fig></tp:treatment-sec><tp:treatment-sec sec-type="Collection and habitat data"><title>Collection and habitat data.</title><p>Relatively little is known about the habitat requirements of this species. The scant habitat data available suggest that the species is probably associated with mammal nests. Adults have been collected by sifting around a deserted mouse nest (<xref ref-type="bibr" rid="B1">Blatchley 1910</xref>) and from a fox burrow (<xref ref-type="bibr" rid="B3">Bousquet and Laplante 2006</xref>). The specimen from New Brunswick was captured during June in a pitfall trap baited with dog dung.</p></tp:treatment-sec><tp:treatment-sec sec-type="Distribution"><title>Distribution in Canada and Alaska.</title><p>MB, ON, <bold>NB</bold>, NS (<xref ref-type="bibr" rid="B3">Bousquet and Laplante 2006</xref>). <xref ref-type="bibr" rid="B6">Majka (2008)</xref> considered this species to be disjunct in Nova Scotia due to a lack of records from Quebec and other regions of Atlantic Canada.<!--PageBreak--></p></tp:treatment-sec><ref-list><ref id="B1"><mixed-citation xmlns:xlink="http://www.w3.org/1999/xlink" xlink:type="simple"><person-group><name name-style="western"><surname>Blatchley</surname><given-names>WS</given-names></name></person-group> (<year>1910</year>)<source> An illustrated descriptive catalogue of the Coleoptera or beetles (exclusive of the Rhynchophora) known to occur in Indiana.</source><publisher-name>The Nature Publishing Co.</publisher-name>, <publisher-loc>Indianapolis</publisher-loc>, <lpage>1358</lpage> pp.doi: <ext-link ext-link-type="uri" xlink:href="http://dx.doi.org/10.5962/bhl.title.56580" xlink:type="simple">10.5962/bhl.title.56580</ext-link></mixed-citation></ref><ref id="B3"><mixed-citation xmlns:xlink="http://www.w3.org/1999/xlink" xlink:type="simple"><person-group><name name-style="western"><surname>Bousquet</surname><given-names>Y</given-names></name><name name-style="western"><surname>Laplante</surname><given-names>S</given-names></name></person-group> (<year>2006</year>)<source> Coleoptera Histeridae: The Insects and Arachnids of Canada, part 24.</source><publisher-name>NRC Research Press</publisher-name>, <publisher-loc>Ottawa</publisher-loc>, <lpage>485</lpage> pp.</mixed-citation></ref><ref id="B6"><mixed-citation xmlns:xlink="http://www.w3.org/1999/xlink" xlink:type="simple"><person-group><name name-style="western"><surname>Majka</surname><given-names>CG</given-names></name></person-group> (<year>2008</year>)<article-title> Contributions to the knowledge of Atlantic Canadian Histeridae (Coleoptera).</article-title><source>ZooKeys </source><volume>2</volume>: <fpage>189</fpage>-<lpage>202</lpage>. doi: <ext-link ext-link-type="uri" xlink:href="http://dx.doi.org/10.3897/zookeys.2.3" xlink:type="simple">10.3897/zookeys.2.3</ext-link></mixed-citation></ref></ref-list></tp:taxon-treatment>
